# Supplementary material for: Comparing Regenerative and Rehabilitative Strategies for Female Stress Urinary Incontinence: Platelet-Rich Plasma vs. Pelvic Floor Muscle Training—A Prospective Study Evaluating Quality of Life
Source: Bioengineering (Basel). 2026 Feb 19;13(2):242. doi: 10.3390/bioengineering13020242 (PMC12938076; doi:10.3390/bioengineering13020242)
Supplement: Supplementary file 1 [file bioengineering-13-00242-s001.zip]

Archive with 1 entries (1 files):
- bioengineering-4054870-supplementary.pdf
